# Supplementary material for: Short Lysine-Containing Tripeptide as Analgesic Substance: The Possible Mechanism of Ligand–Receptor Binding to the Slow Sodium Channel
Source: Life (Basel). 2024 Oct 21;14(10):1337. doi: 10.3390/life14101337 (PMC11509431; doi:10.3390/life14101337)
Supplement: Supplementary file 1 [file life-14-01337-s001.zip]

Archive with 1 entries (1 files):
- life-3215904-supplementary.pdf
